# Supplementary material for: Relationship between serum calprotectin (S100A8/9) and clinical, laboratory and ultrasound parameters of disease activity in rheumatoid arthritis: A large cohort study
Source: PLoS One. 2017 Aug 23;12(8):e0183420. doi: 10.1371/journal.pone.0183420 (PMC5568227; doi:10.1371/journal.pone.0183420)
Supplement: S1 Table — (XLSX) [file pone.0183420.s001.xlsx]

## Sheet: Sheet1
A
Model	R2= 0.677, adjusted R2=0.661	Unstandardized Coefficients	Standardized Coefficients	95% Confidence Interval		Significance
		β	β	Lower Bound	Upper Bound
	(Constant)	4.239		-0.588	9.065	0.085
	Calprotectin	0.000	0.176	0.000	0.001	0.007
	SJC	2.358	0.731	1.977	2.740	0.000
	Gender		-0.083	-5.510	0.819	0.145
	Age	0.028	0.034	-0.059	0.114	0.531
	Disease duration	-0.008	-0.050	-0.027	0.010	0.363
	RF	-0.009	-0.085	-0,022	0.004	0.169
Dependent Variable: CDAI
B
Model	R2= 0.672, adjusted R2=0.655	Unstandardized Coefficients	Standardized Coefficients	95% Confidence Interval		Significance
		β	β	Lower Bound	Upper Bound
	(Constant)	6.037		1.071	11.003	0.018
	CRP	0.061	0.092	-0.029	0.152	0.182
	SJC	2.446	0.755	2.017	2.875	0.000
	Gender	2.446	-0.092	-5.826	0.629	0.114
	Age	0.009	0.011	-0.082	0.100	0.845
	Disease duration	-0.010	-0.062	-0.029	0.008	0.270
	RF	-0.005	-0.043	-0.017	0.008	0.473
Dependent Variable: CDAI
CDAI, Clinical Disease Activity Index; CRP, C-reactive protein; RF, Rheumatoid factor; and SJC, swollen joint count.
