# Supplementary material for: Relationship between serum calprotectin (S100A8/9) and clinical, laboratory and ultrasound parameters of disease activity in rheumatoid arthritis: A large cohort study
Source: PLoS One. 2017 Aug 23;12(8):e0183420. doi: 10.1371/journal.pone.0183420 (PMC5568227; doi:10.1371/journal.pone.0183420)
Supplement: S2 Table — (XLSX) [file pone.0183420.s002.xlsx]

## Sheet: Sheet1
A
Model	R2= 0.490, adjusted R2=0.465	Unstandardized Coefficients	Standardized Coefficients	95% Confidence Interval		Significance
		β	β	Lower Bound	Upper Bound
	(Constant)	1.052		-0.916	3.021	0.292
	Calprotectin	0.000	0,499	0.000	0.001	0.000
	SJC	0.392	0.374	0.237	0.548	0.000
	Gender	1.284	0.140	0.000	2.574	0.051
	Age	-0.018	-0.069	-0.054	0.017	0.308
	Disease duration	0.003	0.064	0.004	0.011	0.357
	RF	0.004	-0.127	0.010	0.001	0.103
Dependent Variable: PD syn score
B
Model	R2= 0.414 adjusted R2=0.385	Unstandardized Coefficients	Standardized Coefficients	95% Confidence Interval		Significance
		β	β	Lower Bound	Upper Bound
	(Constant)	2.38		0.229	4.531	0.030
	CRP	0.176	0.349	0.036	0.114	0.000
	SJC	0.410	0.390	0.224	0.596	0.000
	Gender	1.113	0.121	-0.285	2.511	0.128
	Age	0.300	-0.111	-0.069	0.009	0.134
	Disease duration	0.002	0.037	-0.006	0.010	0.622
	RF	0.001	-0.026	-0.006	0.005	0.745
Dependent Variable: PD syn score
CRP, C-reactive protein; PD syn score, Power Doppler synovitis score; RF, Rheumatoid factor; and SJC, swollen joint count.
